# Supplementary material for: Synthesis, Photoluminescence, and Electroluminescence of Phosphorescent Dipyrido[3,2-a;2′3′-c]phenazine–Platinum(II) Complexes Bearing Hole-Transporting Acetylide Ligands
Source: Molecules. 2024 Aug 14;29(16):3849. doi: 10.3390/molecules29163849 (PMC11356835; doi:10.3390/molecules29163849)
Supplement: Supplementary file 1 [file molecules-29-03849-s001.zip]

Archive with 1 entries (1 files):
- molecules-3106491-supplementary.pdf
